# Supplementary material for: Integration of ALV into CTDSPL and CTDSPL2 genes in B-cell lymphomas promotes cell immortalization, migration and survival
Source: Oncotarget. 2017 Jul 18;8(34):57302–15. doi: 10.18632/oncotarget.19328 (PMC5593642; doi:10.18632/oncotarget.19328)
Supplement: Supplementary file 3 [file oncotarget-08-57302-s003.xlsx]

## Sheet: FL1 vs. virus
gene	locus	sample_1	sample_2	FPKM_value_1	FPKM_value_2	log2(fold_change)	test_stat	p_value	q_value	significant
CTDSPL	chr2:4477942-4544868	virus	fl1	76.7812	17615	7.84183	13.0201	5e-05	0.00539444	yes
IGFBP4	chr27:4442297-4447344	virus	fl1	97.0503	344.357	1.8271	3.68615	5e-05	0.00539444	yes
PHLDA2	chr5:12527852-12529316	virus	fl1	848.255	2464.2	1.53855	3.49368	5e-05	0.00539444	yes
WDR24	chr14:13146111-13151859	virus	fl1	31.344	117.726	1.90917	3.42298	5e-05	0.00539444	yes
HSPB1	chr19:4253511-4255722	virus	fl1	453.657	1323.48	1.54466	3.39639	5e-05	0.00539444	yes
CLIC2	chr4:1801656-1806508	virus	fl1	77.7295	245.465	1.65898	3.39085	5e-05	0.00539444	yes
RPLP1	chr2:145289504-145290656	virus	fl1	1633.35	4518.34	1.46796	3.38383	5e-05	0.00539444	yes
MMP9	chr20:10917368-10921455	virus	fl1	66.6679	203.619	1.61081	3.3148	5e-05	0.00539444	yes
GPX3	chr13:12377502-12379496	virus	fl1	230.6	638.027	1.46823	3.05572	5e-05	0.00539444	yes
PRRX1	chr8:4817386-4849740	virus	fl1	402.326	983.461	1.2895	3.0179	5e-05	0.00539444	yes
ACTG2	chr22:2803033-2805671	virus	fl1	602.156	1497.56	1.3144	2.99599	5e-05	0.00539444	yes
RPS29	chr5:57479826-57480389	virus	fl1	1852.45	4731.7	1.35293	2.9705	5e-05	0.00539444	yes
THY1	chr24:4169824-4172057	virus	fl1	1222.43	3083.13	1.33464	2.95953	5e-05	0.00539444	yes
TLN1	chrZ:9031793-9062780	virus	fl1	62.1256	148.89	1.26099	2.93651	5e-05	0.00539444	yes
PPDPF	chr20:9368434-9370742	virus	fl1	337.367	882.523	1.38731	2.93497	5e-05	0.00539444	yes
HSPG2	chr21:6528397-6556329	virus	fl1	32.9457	78.142	1.24601	2.86647	5e-05	0.00539444	yes
RPS15	chr28:3098454-3099726	virus	fl1	2775.5	6422.73	1.21044	2.81841	5e-05	0.00539444	yes
LMF2	chr1:554599-662957	virus	fl1	216.296	502.867	1.21717	2.78007	5e-05	0.00539444	yes
CTSK	chr25:1705616-1708453	virus	fl1	175.349	443.763	1.33956	2.83433	0.0002	0.01942	yes
CCDC101	chr8:28729100-28733359	virus	fl1	141.084	337.394	1.25788	2.76898	0.0002	0.01942	yes
BCL2L1	chr20:10360603-10377592	virus	fl1	166.003	436.28	1.39404	2.92103	0.00025	0.0211087	yes
OST4	chr3:104133268-104134010	virus	fl1	2030.88	5113.26	1.33213	2.6773	0.00025	0.0211087	yes
TUBB	chrUn_JH375623:13314-16559	virus	fl1	450.429	966.509	1.10148	2.49487	0.00025	0.0211087	yes
FGFR1	chr22:2331114-2345392	virus	fl1	60.0197	141.342	1.23569	2.58957	0.00035	0.0283208	yes
HSP90B1	chr1:54869422-54879269	virus	fl1	494.942	239.689	-1.0461	-2.46454	0.0005	0.03884	yes
HIC1	chr19:5520795-5524129	virus	fl1	38.0396	101.292	1.41294	2.72376	0.00055	0.0395593	yes
ACTN4	chrUn_JH375654:81751-89558	virus	fl1	86.3442	205.06	1.24788	2.50088	0.00055	0.0395593	yes
G0S2	chr26:3082073-3082959	virus	fl1	275.385	691.709	1.32872	2.6786	0.0006	0.0401793	yes
CXCL14	chr13:14655190-14662456	virus	fl1	302.037	635.734	1.0737	2.43503	0.0006	0.0401793	yes
CEBPB	chr20:14054561-14055895	virus	fl1	63.2371	192.421	1.60543	2.76853	0.00065	0.0420767	yes

## Sheet: TR1 vs. virus
gene	locus	sample_1	sample_2	FPKM_value_1	FPKM_value_2	log2(fold_change)	test_stat	p_value	q_value	significant
CTDSPL	chr2:4477942-4544868	virus	tr1	79.021	7386.97	6.5466	13.5739	5e-05	0.0404333	yes
OST4	chr3:104133268-104134010	virus	tr1	2089.22	6399.39	1.61497	3.78277	5e-05	0.0404333	yes
RPLP1	chr2:145289504-145290656	virus	tr1	1680.51	5375.79	1.67758	4.17365	5e-05	0.0404333	yes
MMP9	chr20:10917368-10921455	virus	tr1	82.6424	155.257	0.909704	2.60507	0.0002	0.0414737	yes

## Sheet: FL2 vs. virus
gene	locus	sample_1	sample_2	FPKM_value_1	FPKM_value_2	log2(fold_change)	test_stat	p_value	q_value	significant
BRD2	chr16:89807-93900	virus	fl2	96.8923	244.079	1.3329	3.38347	5e-05	0.00667812	yes
CD99	chr1:127918606-127941912	virus	fl2	264.148	641.167	1.27935	3.04885	5e-05	0.00667812	yes
CXCL14	chr13:14655190-14662456	virus	fl2	316.587	634.026	1.00194	2.76889	5e-05	0.00667812	yes
DAG1	chr12:2441414-2452569	virus	fl2	72.1789	180.767	1.32448	3.20353	5e-05	0.00667812	yes
FSCN1	chr14:4184430-4190300	virus	fl2	171.699	416.648	1.27894	3.19934	5e-05	0.00667812	yes
HIC1	chr19:5520795-5524129	virus	fl2	39.8699	116.751	1.55007	3.46469	5e-05	0.00667812	yes
HSPB1	chr19:4253511-4255722	virus	fl2	475.539	1263.8	1.41014	3.56716	5e-05	0.00667812	yes
HSPG2	chr21:6528397-6556329	virus	fl2	34.5339	84.4492	1.29007	3.55119	5e-05	0.00667812	yes
IGFBP4	chr27:4442297-4447344	virus	fl2	101.731	373.229	1.87531	4.33458	5e-05	0.00667812	yes
MMP9	chr20:10917368-10921455	virus	fl2	69.8817	210.859	1.59329	3.7704	5e-05	0.00667812	yes
OST4	chr3:104133268-104134010	virus	fl2	2128.86	5479.19	1.36388	3.1599	5e-05	0.00667812	yes
PHLDA2	chr5:12527852-12529316	virus	fl2	889.131	1754	0.98018	2.82691	5e-05	0.00667812	yes
RPLP1	chr2:145289504-145290656	virus	fl2	1712.1	3737.5	1.12631	3.07619	5e-05	0.00667812	yes
TLN1	chrZ:9031793-9062780	virus	fl2	65.1177	134.754	1.0492	2.9845	5e-05	0.00667812	yes
TUBB	chrUn_JH375623:13314-16559	virus	fl2	472.144	1302.85	1.46437	4.33718	5e-05	0.00667812	yes
CTDSPL2	chr10:19265370-19301012	virus	fl2	60.896	5416.11	6.47477	16.1799	5e-05	0.00667813	yes
LRP1	chrUn_JH376175:0-45977	virus	fl2	113.328	214.77	0.922283	2.73501	0.0001	0.0118722	yes
TIMP2	chr18:10040656-10047611	virus	fl2	1532.28	3064.68	1.00005	2.92858	0.0001	0.0118722	yes
THY1	chr24:4169824-4172057	virus	fl2	1281.35	2382.98	0.895106	2.69639	0.00015	0.0168711	yes
TNS1	chr7:22108526-22147385	virus	fl2	58.8574	118.23	1.0063	2.73116	0.0002	0.02137	yes
ELL	chr28:3666402-3699984	virus	fl2	18.565	56.7596	1.61228	3.00378	0.00025	0.0254405	yes
RPS29	chr5:57479826-57480389	virus	fl2	1941.83	3992.96	1.04005	2.66323	0.0003	0.0291409	yes
SLC9A1	chr23:1862551-1868831	virus	fl2	51.2914	128.461	1.32454	2.71724	0.00045	0.0400687	yes
LOC395160	chr5:9173629-9176702	virus	fl2	7591.35	4226.02	-0.845058	-2.46158	0.00045	0.0400688	yes
SP1	chrUn_JH375467:0-11935	virus	fl2	29.9848	95.8652	1.67678	2.9552	0.0005	0.04274	yes

## Sheet: TR2 vs. virus
gene	locus	sample_1	sample_2	FPKM_value_1	FPKM_value_2	log2(fold_change)	test_stat	p_value	q_value	significant
CD99	chr1:127918606-127941912	virus	tr2	257.146	894.185	1.79799	3.71337	5e-05	0.0156	yes
CTDSPL2	chr10:19265370-19301012	virus	tr2	59.2658	6472.04	6.77088	14.8161	5e-05	0.0156	yes
MMP9	chr20:10917368-10921455	virus	tr2	68.052	204.133	1.5848	3.17906	5e-05	0.0156	yes
THY1	chr24:4169824-4172057	virus	tr2	1247.71	2585.62	1.05122	2.86498	5e-05	0.0156	yes
TMSB4X	chr1:122807427-122807976	virus	tr2	22900.1	10839.2	-1.0791	-2.73423	5e-05	0.0156	yes
TUBB	chrUn_JH375623:13314-16559	virus	tr2	459.788	1019.54	1.14888	3.02192	5e-05	0.0156	yes
G0S2	chr26:3082073-3082959	virus	tr2	281.087	908.973	1.69322	3.37751	0.0001	0.0234	yes
LRP1	chrUn_JH376175:0-45977	virus	tr2	110.328	242.589	1.13671	3.0114	0.0001	0.0234	yes
APOA1	chr24:5106237-5107725	virus	tr2	170.462	479.511	1.49211	2.83778	0.00015	0.0312	yes
